# Supplementary material for: Immunological Signatures in Blood and Urine in 80 Individuals Hospitalized during the Initial Phase of COVID-19 Pandemic with Quantified Nicotine Exposure
Source: Int J Mol Sci. 2024 Mar 27;25(7):3714. doi: 10.3390/ijms25073714 (PMC11011256; doi:10.3390/ijms25073714)
Supplement: Supplementary file 1 [file ijms-25-03714-s001.zip]

Archive with 1 entries (1 files):
- ijms-2828980-supplementary.pdf
